# Supplementary material for: Uncovering the similarities of lipidome-wide markers of carotid artery plaque and metabolic dysfunction-associated fatty liver disease: the Young Finns study
Source: Sci Rep. 2026 May 6;16:20810. doi: 10.1038/s41598-026-51430-0 (PMC13338269; doi:10.1038/s41598-026-51430-0)
Supplement: Supplementary file 2 — Supplementary Material 2 [file 41598_2026_51430_MOESM2_ESM.xlsx]

## Sheet: Table S1
Table S1. Lipid species (n=4) significantly associated with CAP in participants without MAFLD (Adjusted Models).
Lipid	Odds Ratio	Lower_CI	Upper_CI	P-value	FDR	Risk Direction
PC.O.38.4b	3.47	1.81	6.65	0.00018	0.033	Increased
PC.40.4	2.51	1.56	4.30	0.00022	0.033	Increased
Cer.d18.1.16.0.	4.14	1.94	8.82	0.00023	0.033	Increased
PC.34.0	4.56	1.20	10.43	0.00031	0.034	Increased

## Sheet: Table S2
Table S2. Hypergeometric test results for lipid group enrichment in CAP-associated lipids (FDR < 0.05)
lipid group	Total number of groups	Significant number of groups	Enrichment ratio	P_value	FDR	Enrichment Status
PC	102	3	3.226	4.12e-02	6.18e-01	Not Enriched
Cer	30	1	3.704	2.48e-01	1.00e+00	Not Enriched
AcylCarnitine	9	0	0.000	1.00e+00	1.00e+00	Not Enriched
CE	22	0	0.000	1.00e+00	1.00e+00	Not Enriched
DAG	19	0	0.000	1.00e+00	1.00e+00	Not Enriched
Gb	6	0	0.000	1.00e+00	1.00e+00	Not Enriched
GlcCer	22	0	0.000	1.00e+00	1.00e+00	Not Enriched
LPC	57	0	0.000	1.00e+00	1.00e+00	Not Enriched
LPE	19	0	0.000	1.00e+00	1.00e+00	Not Enriched
LacCer	13	0	0.000	1.00e+00	1.00e+00	Not Enriched
PE	38	0	0.000	1.00e+00	1.00e+00	Not Enriched
PG	2	0	0.000	1.00e+00	1.00e+00	Not Enriched
PI	15	0	0.000	1.00e+00	1.00e+00	Not Enriched
SM	41	0	0.000	1.00e+00	1.00e+00	Not Enriched
TAG	42	0	0.000	1.00e+00	1.00e+00	Not Enriched

## Sheet: Table S3
Table S3. Lipid species (n=80) associated with CAP in participants without MAFLD (Unadjusted Models).
Lipid	Odds Ratio	Lower_CI	Upper_CI	P-value	FDR	Risk Direction
PC.34.0	6.87	3.14	15.04	1.4e-06	0.00	Increased
PC.36.0	6.32	2.93	13.60	2.4e-06	0.00	Increased
Cer.d18.1.16.0.	5.34	2.61	10.96	4.7e-06	0.00	Increased
AcylCarnitine.18.0.	3.29	1.95	5.53	7.3e-06	0.00	Increased
CE.18.0	2.52	1.60	3.99	8.1e-05	0.00	Increased
Cer.d18.1.22.0.	2.67	1.63	4.37	9.3e-05	0.00	Increased
Cer.d16.1.22.0.	2.25	1.49	3.40	1.2e-04	0.00	Increased
LPC.18.0_sn1	3.31	1.78	6.15	1.5e-04	0.01	Increased
Cer.d18.1.20.0.	2.61	1.58	4.33	1.9e-04	0.01	Increased
SM.32.1	4.62	2.06	10.37	2.05e-04	0.01	Increased
TAG.18.0.18.0.18.1.	1.52	1.22	1.90	2.17e-04	0.01	Increased
LPE.P.20.0	2.61	1.57	4.35	2.21e-04	0.01	Increased
LPC.18.0_sn2	2.76	1.59	4.80	3.20e-04	0.01	Increased
LPC.O.18.0	2.67	1.56	4.55	3.22e-04	0.01	Increased
Cer.d16.1.18.0.	1.84	1.31	2.57	3.54e-04	0.01	Increased
Cer.d18.1.18.0.	2.24	1.43	3.51	3.95e-04	0.01	Increased
LPC.22.4_sn1	2.15	1.40	3.30	4.25e-04	0.01	Increased
TAG.18.0.18.1.18.1...1	1.83	1.30	2.57	4.72e-04	0.01	Increased
Cer.d16.1.24.1.	2.24	1.42	3.52	4.84e-04	0.01	Increased
PC.40.4	2.30	1.43	3.67	5.63e-04	0.01	Increased
Glc.GalCer.d16.1.16.0.	1.99	1.34	2.95	5.87e-04	0.01	Increased
PC.O.38.4b	2.98	1.59	5.57	6.05e-04	0.01	Increased
SM.33.1	4.19	1.84	9.55	6.35e-04	0.01	Increased
PC.40.5a	2.67	1.51	4.71	6.99e-04	0.01	Increased
Cer.d16.1.16.0.	2.07	1.36	3.16	6.99e-04	0.01	Increased
PC.P.38.4b	2.38	1.43	3.96	7.74e-04	0.01	Increased
LPE.P.18.0	2.32	1.41	3.81	8.97e-04	0.01	Increased
DAG.16.0.20.4.	1.50	1.17	1.91	1.12e-03	0.01	Increased
LPC.20.4_sn1	2.22	1.37	3.60	1.16e-03	0.01	Increased
Cer.d18.2.24.1.	2.18	1.36	3.49	1.19e-03	0.01	Increased
Cer.d18.2.24.0.	2.18	1.36	3.51	1.21e-03	0.01	Increased
LPC.22.5_sn1	1.90	1.28	2.81	1.26e-03	0.01	Increased
DAG.18.1.20.4.	1.62	1.21	2.18	1.28e-03	0.01	Increased
DAG.18.0.18.1.	1.52	1.17	1.96	1.32e-03	0.01	Increased
Cer.d16.1.23.0.	2.01	1.31	3.06	1.33e-03	0.01	Increased
LPC.O.16.0	2.70	1.47	4.97	1.38e-03	0.01	Increased
PC.P.36.3	2.93	1.51	5.67	1.46e-03	0.01	Increased
LPC.P.18.0	2.08	1.32	3.30	1.62e-03	0.01	Increased
Cer.d18.2.20.0.	2.04	1.31	3.20	1.75e-03	0.01	Increased
PC.O.38.4c	2.74	1.45	5.15	1.77e-03	0.01	Increased
LPC.O.22.0	2.62	1.43	4.80	1.86e-03	0.01	Increased
Cer.d16.1.24.0.	1.91	1.27	2.87	1.87e-03	0.01	Increased
TAG.16.0.18.0.18.1...1	1.51	1.16	1.95	1.93e-03	0.02	Increased
Cer.d16.1.20.0.	1.90	1.26	2.86	1.98e-03	0.02	Increased
SM.35.1	3.31	1.55	7.05	1.98e-03	0.02	Increased
SM.34.1..1	4.24	1.69	10.68	2.12e-03	0.02	Increased
LPC.16.0_sn1..1	2.98	1.48	6.01	2.20e-03	0.02	Increased
LacCer.d16.1.16.0.	1.73	1.22	2.46	2.25e-03	0.02	Increased
Cer.d18.2.23.0.	2.11	1.30	3.41	2.38e-03	0.02	Increased
TAG.17.0.18.1.18.1.	1.67	1.20	2.32	2.42e-03	0.02	Increased
LPC.O.24.0	2.31	1.33	3.99	2.75e-03	0.02	Increased
DAG.18.0.18.2.	1.50	1.15	1.95	3.04e-03	0.02	Increased
TAG.16.0.17.0.18.1.	1.46	1.13	1.89	3.29e-03	0.02	Increased
Cer.d18.2.18.0.	1.75	1.20	2.55	3.35e-03	0.02	Increased
DAG.18.2.20.4.	1.50	1.14	1.97	3.43e-03	0.02	Increased
LPC.22.5_sn2	1.87	1.22	2.87	3.65e-03	0.02	Increased
DAG.18.1.18.1.	1.52	1.14	2.02	3.91e-03	0.03	Increased
SM.33.2	2.56	1.35	4.87	3.95e-03	0.03	Increased
PE.P.38.4b	1.76	1.19	2.61	4.57e-03	0.03	Increased
Cer.d20.1.22.0.	1.46	1.12	1.91	4.63e-03	0.03	Increased
LPC.20.0_sn1	2.20	1.27	3.80	4.72e-03	0.03	Increased
Cer.d18.1.24.1.	2.26	1.28	3.99	4.85e-03	0.03	Increased
LPC.17.0_sn1	2.37	1.30	4.33	4.87e-03	0.03	Increased
Cer.d18.1.23.0.	1.83	1.19	2.81	5.73e-03	0.03	Increased
PC.O.38.1	2.62	1.32	5.20	5.85e-03	0.04	Increased
SM.41.1	2.91	1.36	6.23	5.92e-03	0.04	Increased
LPC.22.0_sn1	2.17	1.25	3.80	6.06e-03	0.04	Increased
Cer.d18.2.22.0.	1.73	1.17	2.57	6.21e-03	0.04	Increased
PC.38.0	2.26	1.28	4.10	6.48e-03	0.04	Increased
PE.P.36.1	1.71	1.16	2.52	6.97e-03	0.04	Increased
LPC.O.20.0	1.20	1.20	3.28	7.14e-03	0.04	Increased
TAG.16.0.16.0.18.2.	1.58	1.13	2.21	7.22e-03	0.04	Increased
DAG.16.0.18.1.	1.40	1.10	1.81	7.41e-03	0.04	Increased
SM.40.1..1	2.34	1.25	4.36	7.50e-03	0.04	Increased
LPC.P.16.0	2.13	1.22	3.72	7.52e-03	0.043	Increased
LPC.22.4_sn2	1.82	1.17	2.84	7.72e-03	0.04	Increased
TAG.16.0.16.0.18.0.	1.34	1.08	1.67	8.03e-03	0.04	Increased
LPE.P.16.0	2.06	1.20	3.51	8.23e-03	0.04	Increased
PE.P.36.2	1.73	1.15	2.61	8.57e-03	0.04	Increased
DAG.18.1.20.3.	1.37	1.083	1.73	8.65e-03	0.04	Increased

## Sheet: Table S4
Table S4. Lipid species (n=202) significantly associated with MAFLD in participants without CAP (Adjusted Models).
Lipid	Odds Ratio	Lower_CI	Upper_CI	P-value	FDR	Risk Direction
TAG.16.0.18.0.18.1...1	4.16	2.84	6.10	2.41e-13	1.05e-10	Increased
DAG.18.0.18.1.	3.72	2.60	5.34	9.65e-13	2.11e-10	Increased
TAG.18.0.18.0.18.1.	3.13	2.28	4.30	1.47e-12	2.15e-10	Increased
TAG.16.0.16.0.18.0.	2.80	2.08	3.78	1.34e-11	1.46e-09	Increased
TAG.18.0.18.1.18.1...1	5.13	3.16	8.33	3.48e-11	2.55e-09	Increased
TAG.16.0.16.0.16.0...1	2.52	1.91	3.31	3.50e-11	2.55e-09	Increased
PC.P.36.1	0.08	0.04	0.17	6.07e-11	3.65e-09	Decreased
TAG.16.0.17.0.18.1.	3.21	2.26	4.56	6.70e-11	3.65e-09	Increased
TAG.16.0.17.0.18.2.	3.51	2.40	5.13	9.83e-11	4.77e-09	Increased
TAG.16.0.16.0.18.1...2	3.08	2.18	4.36	1.94e-10	8.50e-09	Increased
PC.P.34.1	0.04	0.02	0.11	3.57e-10	1.31e-08	Decreased
DAG.16.0.18.1.	2.97	2.11	4.17	3.60e-10	1.31e-08	Increased
PC.38.3..1	6.95	3.75	12.90	7.37e-10	2.48e-08	Increased
TAG.16.0.16.1.17.0.	2.69	1.96	3.70	9.06e-10	2.83e-08	Increased
DAG.16.0.16.1.	2.25	1.73	2.93	1.12e-09	3.25e-08	Increased
TAG.16.0.16.0.18.2.	4.30	2.68	6.90	1.38e-09	3.78e-08	Increased
Cer.d18.1.18.0.	7.24	3.78	13.87	2.44e-09	6.03e-08	Increased
LPC.20.1_sn1	0.09	0.04	0.20	2.62e-09	6.03e-08	Decreased
TAG.16.1.16.1.18.0.	2.73	1.96	3.81	2.62e-09	6.03e-08	Increased
TAG.14.0.18.0.18.1.	2.42	1.80	3.25	4.20e-09	9.18e-08	Increased
TAG.14.0.16.0.18.2.	2.39	1.78	3.21	5.13e-09	1.07e-07	Increased
SM.37.2	0.09	0.04	0.19	6.54e-09	1.30e-07	Decreased
PC.O.34.1	0.03	0.01	0.10	8.48e-09	1.61e-07	Decreased
SM.36.0	4.43	2.66	7.37	1.11e-08	2.02e-07	Increased
TAG.14.1.16.1.18.0.	2.26	1.71	3.00	1.25e-08	2.18e-07	Increased
TAG.15.0.16.0.18.1.	2.56	1.85	3.55	1.33e-08	2.23e-07	Increased
TAG.14.1.16.0.18.1.	2.07	1.61	2.67	1.44e-08	2.33e-07	Increased
LPC.O.24.2	0.18	0.10	0.32	1.50e-08	2.33e-07	Decreased
SM.40.0	3.74	2.35	5.95	2.42e-08	3.65e-07	Increased
DAG.16.1.18.1.	2.40	1.76	3.26	3.18e-08	4.63e-07	Increased
TAG.14.0.17.0.18.1.	2.46	1.78	3.41	4.90e-08	6.80e-07	Increased
LPC.20.1_sn2	0.12	0.057	0.26	5.09e-08	6.80e-07	Decreased
DAG.16.0.20.4.	2.50	1.80	3.48	5.14e-08	6.80e-07	Increased
PC.P.36.2b	0.16	0.08	0.31	8.08e-08	1.03e-06	Decreased
DAG.18.1.20.4.	3.10	2.05	4.68	8.23e-08	1.02e-06	Increased
PG.36.1	2.68	1.87	3.86	8.58e-08	1.04e-06	Increased
TAG.14.0.16.0.18.1.	2.54	1.80	3.59	9.84e-08	1.16e-06	Increased
TAG.16.1.16.1.18.1...1	2.63	1.84	3.75	1.03e-07	1.15e-06	Increased
DAG.14.0.18.1.	2.13	1.61	2.82	1.03e-07	1.16e-06	Increased
DAG.16.1.16.1.	2.07	1.58	2.72	1.10e-07	1.20e-06	Increased
PC.40.5b	4.07	2.41	6.87	1.44e-07	1.53e-06	Increased
PC.40.4	5.26	2.81	9.85	2.14e-07	2.23e-06	Increased
SM.38.0	4.27	2.46	7.42	2.50e-07	2.53e-06	Increased
DAG.18.1.18.1.	2.76	1.87	4.07	2.60e-07	2.58e-06	Increased
LPC.19.0_sn2	0.20	0.10	0.36	2.72e-07	2.65e-06	Decreased
LPC.19.0_sn1	0.17	0.08	0.33	3.14e-07	2.98e-06	Decreased
Gb3.d18.1.24.1.	0.17	0.08	0.34	3.39e-07	3.15e-06	Decreased
TAG.17.0.18.1.18.1.	3.22	2.05	5.06	3.97e-07	3.62e-06	Increased
Cer.d16.1.18.0.	3.21	2.04	5.04	4.32e-07	3.85e-06	Increased
LPC.O.22.1	0.21	0.12	0.39	4.45e-07	3.89e-06	Decreased
DAG.18.0.18.2.	2.54	1.76	3.66	5.27e-07	4.52e-06	Increased
Gb3.d18.1.16.0.	0.09	0.03	0.22	6.20e-07	5.21e-06	Decreased
DAG.16.0.18.2.	2.45	1.72	3.50	6.32e-07	5.21e-06	Increased
TAG.16.1.17.0.18.1.	3.14	2.00	4.93	6.47e-07	5.24e-06	Increased
PC.O.36.2a	0.09	0.03	0.24	8.61e-07	6.84e-06	Decreased
TAG.16.0.16.1.18.1...1	3.34	2.05	5.45	1.28e-06	1.00e-05	Increased
LPC.20.0_sn1	0.16	0.08	0.34	1.38e-06	1.06e-05	Decreased
TAG.16.0.18.1.18.1...2	3.42	2.06	5.66	1.78e-06	1.34e-05	Increased
PI.32.1	1.92	1.46	2.51	2.45e-06	1.81e-05	Increased
LPC.20.0_sn2	0.18	0.09	0.37	2.68e-06	1.94e-05	Decreased
TAG.18.1.18.1.20.4.	3.58	2.10	6.11	2.70e-06	1.94e-05	Increased
DAG.18.2.20.4.	2.45	1.68	3.56	2.88e-06	2.03e-05	Increased
TAG.14.0.16.1.18.1.	2.04	1.51	2.76	3.75e-06	2.60e-05	Increased
TAG.14.1.18.0.18.2.	2.13	1.54	2.94	5.18e-06	3.54e-05	Increased
Cer.d18.2.18.0.	3.26	1.95	5.45	6.72e-06	4.51e-05	Increased
Cer.d18.1.22.0.	4.54	2.34	8.78	7.14e-06	4.73e-05	Increased
Gb3.d18.1.23.0.	0.28	0.16	0.50	8.10e-06	5.28e-05	Decreased
TAG.16.1.16.1.16.1.	1.75	1.36	2.25	1.02e-05	6.36e-05	Increased
Gb3.d18.1.24.0.	0.26	0.15	0.48	1.02e-05	6.36e-05	Decreased
DAG.16.0.22.6.	1.84	1.40	2.41	1.02e-05	6.36e-05	Increased
PC.36.3b..1	3.93	2.14	7.23	1.07e-05	6.60e-05	Increased
LPC.20.2_sn1	0.19	0.09	0.40	1.27e-05	7.71e-05	Decreased
LPC.22.0_sn1	0.19	0.10	0.40	1.35e-05	8.07e-05	Decreased
LPC.18.2_sn2	0.22	0.11	0.43	1.46e-05	8.64e-05	Decreased
LPC.P.18.0	0.27	0.15	0.49	1.57e-05	9.19e-05	Decreased
LPC.22.1_sn1	0.31	0.18	0.53	1.64e-05	9.42e-05	Decreased
PE.40.4	2.01	1.46	2.77	1.99e-05	1.13e-04	Increased
Gb3.d18.1.22.0.	0.31	0.18	0.53	2.05e-05	1.15e-04	Decreased
PC.38.4b	3.34	1.91	5.83	2.37e-05	1.31e-04	Increased
LPC.18.2_sn1	0.26	0.14	0.48	2.68e-05	1.46e-04	Decreased
LPC.O.20.1	0.27	0.14	0.49	2.76e-05	1.49e-04	Decreased
LPC.24.0_sn2	0.18	0.08	0.40	2.80e-05	1.50e-04	Decreased
LPC.22.0_sn2	0.22	0.11	0.45	3.03e-05	1.60e-04	Decreased
Cer.d18.1.20.0.	4.49	2.21	9.10	3.11e-05	1.62e-04	Increased
SM.41.0	2.75	1.70	4.43	3.17e-05	1.63e-04	Increased
LPC.17.0_sn1	0.18	0.08	0.41	3.36e-05	1.71e-04	Decreased
CE.16.1	1.99	1.43	2.77	3.80e-05	1.91e-04	Increased
PC.35.2b	0.15	0.06	0.37	4.28e-05	2.12e-04	Decreased
LPC.17.0_sn2	0.23	0.11	0.46	4.38e-05	2.15e-04	Decreased
PC.37.2	0.17	0.07	0.40	4.65e-05	2.24e-04	Decreased
PC.32.1..1	2.31	1.54	3.46	4.67e-05	2.24e-04	Increased
SM.37.1	0.11	0.04	0.32	5.52e-05	2.62e-04	Decreased
SM.36.2	7.28	2.76	19.17	5.90e-05	2.77e-04	Increased
LPC.O.24.1	0.24	0.12	0.48	6.66e-05	3.07e-04	Decreased
TAG.14.0.16.1.18.2.	1.70	1.31	2.20	6.67e-05	3.07e-04	Increased
TAG.14.1.18.1.18.1.	2.22	1.50	3.30	7.26e-05	3.30e-04	Increased
DAG.18.0.20.4.	2.55	1.60	4.08	8.93e-05	4.02e-04	Increased
DAG.14.0.18.2.	1.74	1.32	2.30	9.88e-05	4.40e-04	Increased
PC.38.4c..1	4.62	2.13	10.01	1.07e-04	4.73e-04	Increased
PE.38.3	1.93	1.38	2.68	1.11e-04	4.84e-04	Increased
CE.18.0	3.48	1.85	6.57	1.13e-04	4.90e-04	Increased
PI.36.4	2.64	1.61	4.33	1.19e-04	5.11e-04	Increased
PE.32.1	1.56	1.24	1.96	1.34e-04	5.70e-04	Increased
LPE.P.20.0	0.28	0.14	0.54	1.40e-04	5.85e-04	Decreased
TAG.16.0.18.1.18.2...2	2.59	1.58	4.27	1.72e-04	7.17e-04	Increased
LPE.20.1_sn1	0.36	0.21	0.62	1.85e-04	7.65e-04	Decreased
LPC.24.0_sn1	0.20	0.08	0.46	1.96e-04	8.00e-04	Decreased
TAG.16.0.18.2.18.2...1	2.32	1.49	3.63	2.07e-04	8.38e-04	Increased
LPC.P.18.1	0.28	0.14	0.55	2.13e-04	8.53e-04	Decreased
PE.36.1	1.96	1.37	2.80	2.16e-04	8.61e-04	Increased
LPC.20.2_sn2	0.24	0.12	0.52	2.71e-04	1.07e-03	Decreased
TAG.15.0.18.1.18.1.	2.17	1.43	3.31	2.83e-04	1.10e-03	Increased
TAG.16.1.18.1.18.2.	2.36	1.48	3.76	2.94e-04	1.14e-03	Increased
DAG.18.1.18.2.	1.96	1.34	2.86	5.06e-04	1.94e-03	Increased
LacCer.d18.1.24.1.	0.30	0.15	0.60	5.560e-04	2.11e-03	Decreased
CE.15.0	0.45	0.29	0.71	6.02e-04	2.26e-03	Decreased
PC.39.6	0.41	0.24	0.68	6.51e-04	2.43e-03	Decreased
PC.O.36.2b	0.32	0.17	0.62	6.67e-04	2.47e-03	Decreased
LacCer.d18.1.16.0.	0.22	0.09	0.54	9.26e-04	3.39e-03	Decreased
PC.34.4	2.06	1.34	3.15	9.31e-04	3.39e-03	Increased
SM.32.2	4.27	1.80	10.14	9.72e-04	3.51e-03	Increased
LPC.22.1_sn2	0.42	0.25	0.71	1.01e-03	3.63e-03	Decreased
PI.40.4a	1.93	1.30	2.86	1.05e-03	3.75e-03	Increased
PC.O.36.3a	0.29	0.14	0.61	1.07e-03	3.76e-03	Decreased
Cer.d18.2.22.0.	2.47	1.43	4.24	1.08e-03	3.77e-03	Increased
Cer.d16.1.22.0.	2.43	1.42	4.14	1.10e-03	3.82e-03	Increased
Cer.d16.1.20.0.	2.48	1.43	4.29	1.18e-03	4.05e-03	Increased
TAG.16.1.18.1.18.1.	2.24	1.37	3.66	1.21e-03	4.15e-03	Increased
PE.40.5	1.83	1.263	2.65	1.38e-03	4.68e-03	Increased
PE.40.6	1.72	1.23	2.40	1.48e-03	4.98e-03	Increased
SM.33.2	3.77	1.66	8.56	1.51e-03	5.05e-03	Increased
PC.36.4b..2	2.76	1.47	5.17	1.56e-03	5.18e-03	Increased
TAG.18.1.18.1.18.1...1	2.28	1.37	3.83	1.59e-03	5.25e-03	Increased
Glc.GalCer.d18.2.24.1.	0.34	0.17	0.67	1.75e-03	5.73e-03	Decreased
LPC.O.20.0	0.36	0.19	0.69	1.80e-03	5.84e-03	Decreased
PE.34.1	1.62	1.19	2.20	1.94e-03	6.23e-03	Increased
PC.O.32.0	0.19	0.07	0.56	2.30e-03	7.34e-03	Decreased
LPC.P.16.0	0.32	0.16	0.67	2.32e-03	7.34e-03	Decreased
PE.36.2	1.75	1.22	2.52	2.33e-03	7.34e-03	Increased
SM.31.2	2.77	1.44	5.36	2.37e-03	7.40e-03	Increased
LPC.15.MHDA._sn1	0.37	0.19	0.70	2.40e-03	7.45e-03	Decreased
PC.O.40.6	0.45	0.27	0.76	2.92e-03	9.01e-03	Decreased
LPC.O.22.0	0.31	0.14	0.67	3.07e-03	9.38e-03	Decreased
PI.38.3a	1.96	1.25	3.07	3.10e-03	9.41e-03	Increased
LPC.18.1_sn1	0.33	0.16	0.69	3.18e-03	9.60e-03	Decreased
Glc.GalCer.d18.1.24.1.	0.40	0.21	0.73	3.38e-03	1.01e-02	Decreased
PC.33.3	0.51	0.32	0.80	3.50e-03	1.04e-02	Decreased
CE.14.1	1.55	1.15	2.08	3.57e-03	1.05e-02	Increased
LPC.22.6_sn1	0.44	0.25	0.76	3.58e-03	1.05e-02	Decreased
PE.38.4b	1.90	1.23	2.93	3.77e-03	1.09e-02	Increased
PC.37.6	0.47	0.28	0.79	4.35e-03	1.26e-02	Decreased
PI.34.2	1.98	1.23	3.18	4.52e-03	1.30e-02	Increased
DAG.18.1.20.3.	1.56	1.14	2.14	5.22e-03	1.49e-02	Increased
LPC.18.1_sn2	0.36	0.18	0.74	5.49e-03	1.56e-02	Decreased
LPC.O.18.1	0.33	0.15	0.72	5.54e-03	1.56e-02	Decreased
LPE.P.18.0	0.38	0.19	0.76	5.87e-03	1.63e-02	Decreased
AcylCarnitine.16.0.	3.49	1.43	8.52	5.89e-03	1.63e-02	Increased
SM.30.2	1.92	1.21	3.05	5.92e-03	1.64e-02	Increased
SM.44.3	0.44	0.25	0.79	6.09e-03	1.67e-02	Decreased
SM.36.1..1	3.49	1.42	8.55	6.25e-03	1.71e-02	Increased
Glc.GalCer.d18.1.20.0.	0.39	0.20	0.77	6.45e-03	1.75e-02	Decreased
SM.40.1..1	3.07	1.36	6.92	6.76e-03	1.82e-02	Increased
TAG.18.0.18.2.18.2.	1.84	1.18	2.87	6.88e-03	1.85e-02	Increased
PC.35.3a	0.34	0.16	0.75	6.93e-03	1.85e-02	Decreased
Cer.d16.1.16.0.	2.13	1.22	3.70	7.31e-03	1.93e-02	Increased
Cer.d18.2.20.0.	2.19	1.23	3.88	7.40e-03	1.94e-02	Increased
PI.38.4	2.63	1.29	5.36	7.70e-03	2.01e-02	Increased
PI.34.1	1.67	1.14	2.45	7.95e-03	2.05e-02	Increased
PC.38.2	2.66	1.29	5.47	7.97e-03	2.05e-02	Increased
LPC.15.MHDA._sn2	0.43	0.23	0.80	7.99e-03	2.05e-02	Decreased
Cer.d20.1.22.0.	1.55	1.12	2.13	8.07e-03	2.06e-02	Increased
PC.P.32.0	0.25	0.09	0.70	8.22e-03	2.09e-02	Decreased
Glc.GalCer.d18.1.26.1.	0.59	0.39	0.87	8.84e-03	2.23e-02	Decreased
LPE.16.0_sn1	0.41	0.21	0.80	8.90e-03	2.23e-02	Decreased
PC.34.1..1	3.68	1.38	9.83	9.30e-03	2.32e-02	Increased
LPC.22.6_sn2	0.47	0.27	0.83	9.45e-03	2.34e-02	Decreased
PC.40.5a	2.65	1.26	5.54	9.72e-03	2.40e-02	Increased
DAG.18.1.18.3.	1.45	1.09	1.93	9.84e-03	2.41e-02	Increased
LPC.22.5_sn1	0.50	0.30	0.85	1.12e-02	2.73e-02	Decreased
PC.33.2	0.38	0.18	0.80	1.12e-02	2.72e-02	Decreased
SM.33.0	0.41	0.20	0.82	1.15e-02	2.79e-02	Decreased
LacCer.d18.2.24.1.	0.49	0.28	0.86	1.25e-02	3.07e-02	Decreased
LPC.O.18.0	0.42	0.21	0.83	1.27e-02	3.03e-02	Decreased
CE.24.5	0.65	0.46	0.91	1.28e-02	3.05e-02	Decreased
Cer.d18.1.23.0.	1.96	1.15	3.33	1.30e-02	3.07e-02	Increased
PC.P.40.4	0.32	0.13	0.79	1.33e-02	3.12e-02	Decreased
LPE.16.0_sn2	0.45	0.23	0.85	1.46e-02	3.41e-02	Decreased
Gb3.d18.1.18.0.	0.67	0.48	0.92	1.49e-02	3.48e-02	Decreased
PI.40.5a	2.00	1.14	3.50	1.50e-02	3.48e-02	Increased
PC.36.1..1	2.28	1.15	4.52	1.77e-02	4.06e-02	Increased
Cer.d18.1.24.1.	2.42	1.16	5.03	1.80e-02	4.13e-02	Increased
CE.20.3	1.58	1.08	2.32	1.84e-02	4.20e-02	Increased
LPE.P.18.1	0.56	0.34	0.91	1.93e-02	4.36e-02	Decreased
SM.39.2	0.55	0.37	0.91	1.94e-02	4.36e-02	Decreased
PC.P.40.5	0.38	0.17	0.86	2.12e-02	4.76e-02	Decreased
Glc.GalCer.d18.2.22.0.	0.46	0.23	0.89	2.14e-02	4.78e-02	Decreased
Cer.d16.1.24.1.	1.94	1.10	3.41	2.19e-02	4.87e-02	Increased
TAG.14.0.18.2.18.2.	1.36	1.04	1.78	2.23e-02	4.93e-02	Increased
PC.31.0	0.45	0.23	0.90	2.28e-02	4.98e-02	Decreased
PE.38.1	1.48	1.05	2.07	2.29e-02	4.98e-02	Increased
PC.36.4a	1.62	1.07	2.46	2.29e-02	4.98e-02	Increased
DAG.18.2.18.2.	1.48	1.05	2.08	2.30e-02	4.98e-02	Increased

## Sheet: Table S5
Table S5. Hypergeometric test results for lipid group enrichment in MAFLD-associated lipids (FDR < 0.05)
lipid group	Total number of groups	Significant number of groups	Enrichment ratio	P_value	FDR	Enrichment Status
TAG	42	37	1.91	3.659122e-09	5.488683e-08	Highly Enriched
DAG	19	19	2.16	2.663838e-07	1.997878e-06	Highly Enriched
LPC	57	36	1.37	4.542529e-03	2.271264e-02	Enriched
Gb	6	6	2.17	9.367924e-03	3.512972e-02	Enriched
PI	15	8	1.15	3.810519e-01	9.991058e-01	Not Enriched
Cer	30	14	1.01	5.536580e-01	9.991058e-01	Not Enriched
PG	2	1	1.09	7.113871e-01	9.991058e-01	Not Enriched
SM	41	16	0.844	8.723098e-01	9.991058e-01	Not Enriched
LPE	19	6	0.683	9.407608e-01	9.991058e-01	Not Enriched
LacCer	13	3	0.499	9.795387e-01	9.991058e-01	Not Enriched
CE	22	6	0.59	9.817292e-01	9.991058e-01	Not Enriched
GlcCer	22	5	0.492	9.817292e-01	9.991058e-01	Not Enriched
AcylCarnitine	9	1	0.24	9.948866e-01	9.991058e-01	Not Enriched
PE	38	10	0.569	9.975084e-01	9.991058e-01	Not Enriched
PC	102	34	0.721	9.991058e-01	9.991058e-01	Not Enriched

## Sheet: Table S6
Table S6. Lipid species (n=218) significantly associated with MAFLD in participants without CAP (Unadjusted Models).
Lipid	Odds Ratio	Lower_CI	Upper_CI	P-value	FDR	Risk Direction
TAG.16.0.18.0.18.1...1	4.50	3.13	6.46	4.90e-16	2.14e-13	Increased
DAG.18.0.18.1.	3.97	2.83	5.56	9.90e-16	2.16e-13	Increased
TAG.18.0.18.0.18.1.	3.28	2.45	4.40	1.68e-15	2.46e-13	Increased
TAG.18.0.18.1.18.1...1	5.872	3.72	9.26	2.49e-14	2.72e-12	Increased
TAG.16.0.16.0.18.0.	2.90	2.19	3.84	7.60e-14	6.64e-12	Increased
TAG.16.0.17.0.18.1.	3.36	2.41	4.67	6.87e-13	5.00e-11	Increased
TAG.16.0.16.0.16.0...1	2.53	1.96	3.28	1.45e-12	8.16e-11	Increased
PC.P.34.1	0.04	0.01	0.09	1.61e-12	8.16e-11	Decreased
PC.P.36.1	0.07	0.04	0.16	1.68e-12	8.16e-11	Decreased
TAG.16.0.17.0.18.2.	3.66	2.55	5.26	1.91e-12	8.34e-11	Increased
DAG.16.0.18.1.	3.09	2.25	4.25	3.60e-12	1.43e-10	Increased
TAG.16.0.16.0.18.1...2	3.23	2.32	4.50	4.12e-12	1.50e-10	Increased
Cer.d18.1.18.0.	8.84	4.73	16.52	8.68e-12	2.91e-10	Increased
TAG.16.0.16.0.18.2.	4.50	2.87	7.04	4.72e-11	1.47e-09	Increased
TAG.14.0.18.0.18.1.	2.56	1.93	3.39	5.15e-11	1.50e-09	Increased
TAG.16.1.16.1.18.0.	2.84	2.07	3.89	6.60e-11	1.80e-09	Increased
TAG.16.0.16.1.17.0.	2.67	1.98	3.60	9.76e-11	2.51e-09	Increased
PC.O.34.1	0.03	0.00	0.08	1.07e-10	2.61e-09	Decreased
SM.37.2	0.07	0.03	0.17	1.77e-10	4.07e-09	Decreased
DAG.16.0.16.1.	2.19	1.71	2.81	3.70e-10	7.91e-09	Increased
PC.38.3..1	6.32	3.55	11.25	3.80e-10	7.91e-09	Increased
PG.36.1	2.99	2.11	4.23	5.74e-10	1.12e-08	Increased
DAG.18.1.20.4.	3.34	2.28	4.89	5.89e-10	1.12e-08	Increased
DAG.18.0.18.2.	2.88	2.06	4.04	7.89e-10	1.419e-08	Increased
DAG.18.1.18.1.	3.12	2.17	4.50	8.12e-10	1.42e-08	Increased
TAG.17.0.18.1.18.1.	3.76	2.45	5.76	1.09e-09	1.83e-08	Increased
DAG.16.0.20.4.	2.58	1.90	3.51	1.28e-09	2.08e-08	Increased
TAG.15.0.16.0.18.1.	2.55	1.87	3.45	1.91e-09	2.95e-08	Increased
SM.36.0	4.41	2.71	7.15	1.96e-09	2.95e-08	Increased
TAG.14.0.16.0.18.2.	2.32	1.76	3.06	2.58e-09	3.76e-08	Increased
PC.P.36.2b	0.14	0.07	0.27	3.46e-09	4.84e-08	Decreased
DAG.16.1.18.1.	2.43	1.81	3.27	3.55e-09	4.85e-08	Increased
DAG.14.0.18.1.	2.20	1.69	2.86	3.81e-09	5.04e-08	Increased
SM.40.0	3.68	2.38	5.68	4.61e-09	5.93e-08	Increased
PC.O.36.2a	0.07	0.03	0.17	6.17e-09	7.50e-08	Decreased
TAG.14.0.17.0.18.1.	2.47	1.82	3.35	6.18e-09	7.50e-08	Increased
Gb3.d18.1.16.0.	0.06	0.02	0.16	7.87e-09	9.30e-08	Decreased
TAG.18.1.18.1.20.4.	4.20	2.57	6.86	8.94e-09	1.01e-07	Increased
DAG.16.0.18.2.	2.60	1.88	3.61	9.06e-09	1.01e-07	Increased
TAG.14.1.16.0.18.1.	2.01	1.58	2.55	1.06e-08	1.15e-07	Increased
LPC.O.24.2	0.20	0.12	0.35	1.27e-08	1.36e-07	Decreased
TAG.14.0.16.0.18.1.	2.58	1.86	3.60	1.38e-08	1.44e-07	Increased
TAG.16.1.17.0.18.1.	3.42	2.22	5.25	2.18e-08	2.22e-07	Increased
PC.40.4	5.43	2.99	9.86	2.65e-08	2.63e-07	Increased
TAG.14.1.16.1.18.0.	2.12	1.62	2.76	3.06e-08	2.97e-07	Increased
TAG.16.0.18.1.18.1...2	3.83	2.36	6.23	5.85e-08	5.56e-07	Increased
Gb3.d18.1.23.0.	0.24	0.14	0.39	6.18e-08	5.75e-07	Decreased
Cer.d18.1.22.0.	5.54	2.97	10.33	7.27e-08	6.43e-07	Increased
DAG.18.2.20.4.	2.60	1.83	3.68	7.30e-08	6.43e-07	Increased
Gb3.d18.1.24.1.	0.16	0.08	0.32	7.48e-08	6.43e-07	Decreased
Cer.d16.1.18.0.	3.37	2.16	5.26	7.51e-08	6.43e-07	Increased
TAG.16.1.16.1.18.1...1	2.51	1.79	3.53	9.95e-08	8.36e-07	Increased
SM.38.0	4.10	2.42	6.93	1.48e-07	1.19e-06	Increased
DAG.18.0.20.4.	3.27	2.10	5.10	1.65e-07	1.33e-06	Increased
TAG.16.0.16.1.18.1...1	3.39	2.12	5.43	3.71e-07	2.94e-06	Increased
SM.37.1	0.08	0.03	0.22	4.84e-07	3.78e-06	Decreased
DAG.16.1.16.1.	1.90	1.47	2.44	6.05e-07	4.64e-06	Increased
DAG.16.0.22.6.	1.92	1.48	2.48	6.50e-07	4.90e-06	Increased
TAG.14.1.18.0.18.2.	2.17	1.59	2.97	1.02e-06	7.57e-06	Increased
Cer.d18.2.18.0.	3.43	2.09	5.63	1.04e-06	7.57e-06	Increased
TAG.14.0.16.1.18.1.	2.06	1.54	2.75	1.11e-06	7.98e-06	Increased
PC.40.5b	3.23	2.00	5.22	1.46e-06	1.03e-05	Increased
LPC.O.22.1	0.25	0.14	0.45	1.57e-06	1.08e-05	Decreased
CE.18.0	4.15	2.32	7.44	1.60e-06	1.08e-05	Increased
Gb3.d18.1.22.0.	0.29	0.18	0.49	1.75e-06	1.17e-05	Decreased
LPC.20.1_sn1	0.19	0.09	0.37	1.77e-06	1.17e-05	Decreased
Cer.d18.1.20.0.	5.16	2.62	10.16	2.03e-06	1.32e-05	Increased
Gb3.d18.1.24.0.	0.26	0.15	0.45	2.51e-06	1.61e-05	Decreased
PC.38.4c..1	5.97	2.83	12.61	2.70e-06	1.71e-05	Increased
TAG.16.0.18.2.18.2...1	2.69	1.76	4.12	4.88e-06	3.04e-05	Increased
TAG.16.0.18.1.18.2...2	3.01	1.87	4.83	5.24e-06	3.230e-05	Increased
DAG.18.1.18.2.	2.26	1.58	3.23	7.60e-06	4.61e-05	Increased
LPC.20.1_sn2	0.22	0.11	0.44	1.06e-05	6.33e-05	Decreased
TAG.14.1.18.1.18.1.	2.35	1.60	3.43	1.07e-05	6.35e-05	Increased
TAG.16.1.18.1.18.2.	2.72	1.74	4.26	1.14e-05	6.66e-05	Increased
DAG.14.0.18.2.	1.78	1.37	2.31	1.18e-05	6.80e-05	Increased
PC.37.2	0.16	0.07	0.36	1.42e-05	8.10e-05	Decreased
TAG.16.1.16.1.16.1.	1.68	1.33	2.13	1.48e-05	8.33e-05	Increased
PC.35.2b	0.14	0.06	0.34	1.63e-05	9.06e-05	Decreased
TAG.15.0.18.1.18.1.	2.38	1.59	3.54	1.98e-05	1.08e-04	Increased
TAG.14.0.16.1.18.2.	1.71	1.33	2.18	2.05e-05	1.11e-04	Increased
PC.38.4b	3.13	1.84	5.33	2.61e-05	1.40e-04	Increased
PE.40.4	1.87	1.39	2.52	3.55e-05	1.87e-04	Increased
LPC.19.0_sn2	0.32	0.18	0.55	3.80e-05	1.98e-04	Decreased
CE.15.0	0.40	0.26	0.62	4.00e-05	2.05e-04	Decreased
Cer.d16.1.22.0.	2.89	1.73	4.84	5.15e-05	2.62e-04	Increased
SM.41.0	2.49	1.60	3.89	5.52e-05	2.77e-04	Increased
PC.36.3b..1	3.16	1.80	5.54	5.79e-05	2.88e-04	Increased
PC.O.36.2b	0.28	0.15	0.52	6.22e-05	3.05e-04	Decreased
LacCer.d18.1.16.0.	0.17	0.07	0.41	6.39e-05	3.10e-04	Decreased
TAG.18.1.18.1.18.1...1	2.70	1.65	4.42	7.00e-05	3.36e-04	Increased
SM.36.2	6.18	2.49	15.31	8.21e-05	3.90e-04	Increased
LPC.19.0_sn1	0.31	0.17	0.55	8.75e-05	4.08e-04	Decreased
PC.39.6	0.38	0.23	0.62	8.78e-05	4.08e-04	Decreased
PC.37.6	0.39	0.24	0.62	9.59e-05	4.41e-04	Decreased
PC.O.36.3a	0.24	0.12	0.50	1.13e-04	5.15e-04	Decreased
TAG.18.0.18.2.18.2.	2.25	1.49	3.40	1.16e-04	5.24e-04	Increased
Cer.d18.1.24.1.	3.76	1.91	7.40	1.27e-04	5.68e-04	Increased
AcylCarnitine.16.0.	4.84	2.15	10.88	1.34e-04	5.94e-04	Increased
Cer.d18.2.22.0.	2.69	1.61	4.51	1.67e-04	7.32e-04	Increased
PC.O.32.0	0.15	0.05	0.41	1.77e-04	7.67e-04	Decreased
CE.16.1	1.78	1.31	2.42	2.01e-04	8.64e-04	Increased
PC.40.5a	3.69	1.84	7.39	2.29e-04	9.71e-04	Increased
LPC.O.24.1	0.29	0.152	0.56	2.43e-04	1.02e-03	Decreased
LPC.O.20.1	0.35	0.19	0.61	2.47e-04	1.03e-03	Decreased
Cer.d16.1.20.0.	2.67	1.57	4.52	2.58e-04	1.06e-03	Increased
TAG.16.1.18.1.18.1.	2.40	1.50	3.82	2.68e-04	1.09e-03	Increased
PE.36.1	1.85	1.32	2.57	2.80e-04	1.13e-03	Increased
LPC.20.0_sn1	0.31	0.16	0.58	2.84e-04	1.13e-03	Decreased
DAG.18.1.18.3.	1.64	1.25	2.15	2.91e-04	1.14e-03	Increased
PI.32.1	1.56	1.22	1.99	2.91e-04	1.15e-03	Increased
Cer.d20.1.22.0.	1.74	1.29	2.36	3.15e-04	1.23e-03	Increased
PI.40.4a	1.98	1.36	2.90	3.76e-04	1.45e-03	Increased
PC.O.40.6	0.42	0.26	0.67	3.95e-04	1.50e-03	Decreased
PC.33.3	0.46	0.30	0.71	3.96e-04	1.50e-03	Decreased
PC.33.2	0.29	0.14	0.58	4.23e-04	1.59e-03	Decreased
LPC.20.0_sn2	0.33	0.18	0.61	4.38e-04	1.63e-03	Decreased
DAG.18.1.20.3.	1.70	1.26	2.30	5.04e-04	1.85e-03	Increased
LPC.24.0_sn2	0.27	0.12	0.56	5.04e-04	1.85e-03	Decreased
PI.36.4	2.27	1.42	3.61	5.51e-04	2.00e-03	Increased
PC.36.4b..2	2.76	1.55	4.94	5.81e-04	2.09e-03	Increased
LPE.20.1_sn1	0.41	0.25	0.68	6.65e-04	2.38e-03	Decreased
LPC.20.2_sn1	0.31	0.16	0.61	7.27e-04	2.58e-03	Decreased
LPC.22.0_sn1	0.32	0.16	0.62	7.59e-04	2.67e-03	Decreased
Cer.d16.1.24.1.	2.52	1.46	4.35	8.64e-04	3.02e-03	Increased
DAG.18.2.18.2.	1.69	1.23	2.33	1.06e-03	3.68e-03	Increased
Cer.d18.2.20.0.	2.49	1.43	4.32	1.16e-03	3.98e-03	Increased
PC.32.1..1	1.82	1.26	2.63	1.27e-03	4.35e-03	Increased
LPC.22.0_sn2	0.35	0.18	0.66	1.29e-03	4.40e-03	Decreased
PE.40.5	1.78	1.25	2.55	1.31e-03	4.42e-03	Increased
PI.38.4	3.08	1.55	6.13	1.32e-03	4.42e-03	Increased
SM.33.0	0.34	0.17	0.65	1.36e-03	4.50e-03	Decreased
PE.38.3	1.65	1.21	2.24	1.37e-03	4.52e-03	Increased
LacCer.d18.1.24.1.	0.35	0.18	0.67	1.56e-03	5.09e-03	Decreased
PC.31.0	0.36	0.19	0.68	1.62e-03	5.22e-03	Decreased
PC.34.4	1.90	1.27	2.84	1.62e-03	5.22e-03	Increased
SM.39.2	0.47	0.29	0.75	1.81e-03	5.77e-03	Decreased
Glc.GalCer.d18.2.24.1.	0.35	0.18	0.68	1.84e-03	5.81e-03	Decreased
LPE.16.0_sn1	0.36	0.19	0.68	1.85e-03	5.81e-03	Decreased
LPC.24.0_sn1	0.29	0.13	0.63	1.87e-03	5.83e-03	Decreased
LPC.22.1_sn1	0.49	0.32	0.77	1.89e-03	5.87e-03	Decreased
PC.P.32.1	0.41	0.23	0.72	1.95e-03	6.01e-03	Decreased
AcylCarnitine.18.1.	3.16	1.51	6.60	2.16e-03	6.61e-03	Increased
Cer.d18.1.23.0.	2.19	1.32	3.62	2.30e-03	6.99e-03	Increased
PC.35.3a	0.31	0.15	0.66	2.41e-03	7.27e-03	Decreased
TAG.14.0.18.2.18.2.	1.46	1.14	1.88	2.74e-03	8.17e-03	Increased
PC.O.34.0	0.30	0.14	0.66	2.77e-03	8.17e-03	Decreased
PC.P.32.0	0.23	0.08	0.60	2.78e-03	8.17e-03	Decreased
LPE.16.0_sn2	0.39	0.21	0.72	2.79e-03	8.17e-03	Decreased
LPC.20.2_sn2	0.34	0.17	0.69	2.80e-03	8.17e-03	Decreased
SM.40.1..1	3.19	1.48	6.85	2.84e-03	8.22e-03	Increased
PC.P.40.2	0.45	0.26	0.76	2.93e-03	8.45e-03	Decreased
PI.40.5a	2.23	1.31	3.81	2.99e-03	8.53e-03	Increased
PC.O.32.1	0.36	0.19	0.71	3.13e-03	8.89e-03	Decreased
LPC.P.18.1	0.40	0.22	0.74	3.59e-03	1.01e-02	Decreased
SM.44.3	0.44	0.25	0.76	3.81e-03	1.06e-02	Decreased
Cer.d20.1.24.1.	1.60	1.16	2.21	4.17e-03	1.16e-02	Increased
Cer.d18.2.24.1.	2.34	1.30	4.20	4.25e-03	1.17e-02	Increased
LPC.P.18.0	0.47	0.28	0.79	4.36e-03	1.19e-02	Decreased
Cer.d16.1.16.0.	2.13	1.26	3.59	4.50e-03	1.23e-02	Increased
LPC.17.0_sn2	0.41	0.22	0.76	4.66e-03	1.26e-02	Decreased
PC.P.36.3	3.10	1.40	6.86	5.25e-03	1.41e-02	Increased
LPC.20.3_sn2	2.25	1.27	3.98	5.25e-03	1.41e-02	Increased
PC.O.40.3	0.53	0.34	0.83	5.30e-03	1.41e-02	Decreased
SM.36.1..1	3.36	1.43	7.90	5.34e-03	1.41e-02	Increased
Gb3.d18.1.18.0.	0.64	0.47	0.88	5.95e-03	1.56e-02	Decreased
Cer.d18.2.24.0.	2.22	1.25	3.93	6.29e-03	1.64e-02	Increased
Glc.GalCer.d18.1.24.1.	0.44	0.24	0.79	6.50e-03	1.69e-02	Decreased
TAG.18.1.18.1.18.2.	1.81	1.17	2.78	6.75e-03	1.74e-02	Increased
LPC.18.2_sn2	0.45	0.25	0.80	6.85e-03	1.76e-02	Decreased
TAG.18.2.18.2.20.4.	1.42	1.09	1.84	7.24e-03	1.85e-02	Increased
PE.P.36.4	1.78	1.16	2.73	7.47e-03	1.89e-02	Increased
CE.24.5	0.64	0.46	0.89	7.93e-03	2.00e-02	Decreased
AcylCarnitine.18.0.	2.35	1.24	4.42	8.00e-03	2.00e-02	Increased
PI.38.3b	1.58	1.12	2.23	8.03e-03	2.00e-02	Increased
SM.33.2	2.74	1.29	5.81	8.35e-03	2.07e-02	Increased
PE.42.7	0.70	0.54	0.91	8.67e-03	2.14e-02	Decreased
LPC.O.20.0	0.46	0.26	0.82	9.00e-03	2.20e-02	Decreased
PI.38.3a	1.75	1.15	2.67	9.03e-03	2.20e-02	Increased
LPC.O.22.0	0.39	0.19	0.79	9.67e-03	2.34e-02	Decreased
Cer.d18.2.23.0.	2.17	1.20	3.90	9.69e-03	2.34e-02	Increased
PC.P.40.4	0.33	0.14	0.76	9.92e-03	2.38e-02	Decreased
Cer.d16.1.24.0.	1.88	1.16	3.05	1.01e-02	2.41e-02	Increased
PE.38.4b	1.70	1.13	2.54	1.04e-02	2.47e-02	Increased
PE.36.2	1.55	1.11	2.18	1.04e-02	2.47e-02	Increased
LPC.17.0_sn1	0.41	0.21	0.81	1.06e-02	2.50e-02	Decreased
PC.35.2a	0.41	0.21	0.82	1.12e-02	2.63e-02	Decreased
PI.38.1	0.61	0.41	0.89	1.14e-02	2.66e-02	Decreased
PE.32.1	1.29	1.06	1.58	1.16e-02	2.68e-02	Increased
SM.31.1	0.39	0.19	0.81	1.16e-02	2.68e-02	Decreased
PC.38.5b..1	1.66	1.12	2.46	1.17e-02	2.69e-02	Increased
LPC.14.0_sn1	2.04	1.16	3.58	1.26e-02	2.86e-02	Increased
CE.20.3	1.58	1.10	2.27	1.30e-02	2.95e-02	Increased
Cer.d16.1.23.0.	1.89	1.14	3.14	1.36e-02	3.06e-02	Increased
CE.14.1	1.42	1.07	1.87	1.37e-02	3.07e-02	Increased
Glc.GalCer.d18.1.18.0.	0.51	0.30	0.87	1.38e-02	3.08e-02	Decreased
LPC.18.2_sn1	0.52	0.30	0.87	1.44e-02	3.20e-02	Decreased
TAG.18.1.18.2.18.2.	1.61	1.09	2.37	1.56e-02	3.46e-02	Increased
PC.36.1..1	2.22	1.16	4.25	1.58e-02	3.48e-02	Increased
PC.34.1..1	3.09	1.23	7.75	1.59e-02	3.48e-02	Increased
PC.O.36.3b	2.23	1.16	4.30	1.62e-02	3.52e-02	Increased
LacCer.d18.2.24.1.	0.53	0.31	0.89	1.63e-02	3.52e-02	Decreased
Glc.GalCer.d18.1.20.0.	0.47	0.25	0.87	1.71e-02	3.68e-02	Decreased
Cer.d20.1.24.0.	1.34	1.05	1.71	1.77e-02	3.81e-02	Increased
LPC.20.3_sn1	1.97	1.12	3.48	1.85e-02	3.94e-02	Increased
PC.O.38.0	0.42	0.21	0.86	1.88e-02	3.99e-02	Decreased
SM.34.1..1	0.26	0.08	0.80	1.92e-02	4.06e-02	Decreased
LPC.22.6_sn2	0.53	0.31	0.90	1.96e-02	4.11e-02	Decreased
LPC.22.1_sn2	0.58	0.37	0.92	2.09e-02	4.37e-02	Decreased
LPC.14.0_sn2	1.90	1.10	3.29	2.10e-02	4.37e-02	Increased
CE.18.1	0.58	0.37	0.92	2.12e-02	4.39e-02	Decreased
PC.38.2	2.21	1.12	4.38	2.22e-02	4.58e-02	Increased
LPC.22.6_sn1	0.55	0.33	0.92	2.26e-02	4.64e-02	Decreased
LPC.16.0_sn1..1	2.66	1.14	6.20	2.34e-02	4.76e-02	Increased
PC.36.0	2.77	1.15	6.70	2.34e-02	4.76e-02	Increased
LPE.P.20.0	0.52	0.29	0.91	2.36e-02	4.76e-02	Decreased
PE.34.1	1.37	1.04	1.81	2.36e-02	4.76e-02	Increased
CE.20.2	0.63	0.42	0.94	2.48e-02	4.98e-02	Decreased

## Sheet: Table S7
Table S7. Overview of shared lipid species identified in non-overlapping populations with CAP or MAFLD.
	Disease Present	Disease Absent	Number of samples (Cases of disease presence)	Significant lipids (FDR < 0.05)	Counts of shared lipids	Shared lipid names
With covariates	Metabolic associated fatty liver	Carotid artery plaque	586 (150)	202	1	• Phosphatidylcholine • (PC 40:4)
	Carotid artery plaque	Metabolic associated fatty liver	693 (257)	4
Without covariates	Metabolic associated fatty liver	Carotid artery plaque	586 (150)	218	51	• Triacylglycerols (TAGs) • TAG (16:0/18:0/18:1) • TAG (18:0/18:0/18:1) • TAG (18:0/18:1/18:1) • TAG (16:0/16:0/18:0) • TAG (16:0/17:0/18:1) • TAG (17:0/18:1/18:1) • Diacylglycerols (DAGs) • DAG (18:0/18:1) • DAG (16:0/18:1) • DAG (18:1/20:4) • DAG (18:0/18:2) • DAG (18:1/18:1) • DAG (16:0/20:4) • DAG (18:2/20:4) • DAG (18:1/20:3) • Phosphatidylcholines (PCs) • PC (40:4) • PC (40:5a) • PC (36:0) …
	Carotid artery plaque	Metabolic associated fatty liver	693 (257)	80

## Sheet: Table S8
Table S8. Summary of the number of molecular lipids significantly associated with endpoints in logistic regression analysis in non-overlapping subjects with either MAFLD or CAP disease.
Disease Present	Disease Absent	With Covariates*		Without covariates*
		Significant p-value	Significant FDR	Significant p-value	Significant FDR
Metabolic associated fatty liver	Carotid artery plaque	222	202	243	218
Carotid artery plaque	Metabolic associated fatty liver	101	4	151	80
*Statistics: Logistic regression analyses adjusted with covariates (age, sex, physical activity, alcohol consumption, smoking status) and univariate analyses without covariates.
